# Supplementary material for: Genome-wide association study between copy number variation and feeding behavior, feed efficiency, and growth traits in Nellore cattle
Source: BMC Genomics. 2024 Jan 11;25:54. doi: 10.1186/s12864-024-09976-8 (PMC10785391; doi:10.1186/s12864-024-09976-8)
Supplement: Supplementary file 4 — Supplementary Material 4: Table S4. Enriched quantitative trait loci (QTL) that overlapped with the genomic regions associated with DMI and FF [file 12864_2024_9976_MOESM4_ESM.xlsx]

## Sheet: Sheet1
Table S4. Enriched quantitative trait loci (QTL) that overlapped with the genomic regions associated with DMI and FF
QTLa	p_value	QTL type	Traitb
Lean meat yield	0.0115112	Meat and Carcass	DMI
Milk fat percentage	0.0131573	Milk	DMI
Average daily gain	0.00562284	Production	FF
Body depth	0.136304	Production	FF
Body height	0.11078	Production	FF
Body weight	0.0387307	Production	FF
Body weight gain	0.0261365	Production	FF
Bovine respiratory disease susceptibility	0.073254	Health	FF
Bovine tuberculosis susceptibility	0.412664	Health	FF
Calving ease	0.847727	Reproduction	FF
Calving interval	0.0998353	Reproduction	FF
Coat color	1.04555e-05	Exterior	FF
Conception rate	0.450053	Reproduction	FF
Connective tissue amount	0.188454	Meat and Carcass	FF
Dairy form	0.130951	Exterior	FF
Dopamine level	0.0301066	Health	FF
Dry matter intake	0.93219	Production	FF
Fat cover	0.0312919	Meat and Carcass	FF
Feet and leg conformation	0.53611	Exterior	FF
Fertility index	0.12374	Reproduction	FF
First service conception	0.475549	Reproduction	FF
Foot angle	0.561042	Exterior	FF
Hair length	0.000114848	Exterior	FF
Heel horn erosion	0.0241583	Exterior	FF
Inseminations per conception	0.620266	Reproduction	FF
Interval to first estrus after calving	0.368847	Reproduction	FF
Lactation persistency	0.00296955	Milk	FF
LDL cholesterol level	0.0265419	Health	FF
Lean meat yield	0.532681	Meat and Carcass	FF
Length of productive life	0.915042	Production	FF
M. paratuberculosis susceptibility	0.12201	Health	FF
Marbling score	0.182696	Meat and Carcass	FF
Maturity rate	0.257203	Production	FF
Milk alpha-S2-casein percentage	0.250809	Milk	FF
Milk C14 index	0.973129	Milk	FF
Milk C16 index	0.703603	Milk	FF
Milk capric acid content	0.673146	Milk	FF
Milk casein percentage	0.271615	Milk	FF
Milk fat percentage	0.999885	Milk	FF
Milk fat yield	0.99131	Milk	FF
Milk lactose content	0.120518	Milk	FF
Milk linoleic acid content	0.0215906	Milk	FF
Milk margaric acid content	0.0696093	Milk	FF
Milk mid-infrared spectra	0.0650463	Milk	FF
Milk palmitoleic acid content	0.949399	Milk	FF
Milk protein percentage	7.13253e-10	Milk	FF
Milk protein yield	0.978039	Milk	FF
Milk tridecylic acid content	0.000678104	Milk	FF
Milk unglycosylated kappa-casein percentage	0.549324	Milk	FF
Milk urea nitrogen content	0.0430661	Milk	FF
Milk yield	0.996046	Milk	FF
Milk zinc content	2.67009e-12	Milk	FF
Milking speed	0.00163702	Milk	FF
Multiple birth	0.11078	Reproduction	FF
Muscle carnosine content	0.0786689	Meat and Carcass	FF
Muscle iron content	0.0707466	Meat and Carcass	FF
Omega-3 unsaturated fatty acid content	0.00852234	Meat and Carcass	FF
Pregnancy rate	0.0283827	Reproduction	FF
PTA type	0.178879	Production	FF
Rear leg placement - rear view	0.121205	Exterior	FF
Rump width	0.127682	Production	FF
Shear force	0.877747	Meat and Carcass	FF
Sole ulcer	0.0786689	Exterior	FF
Stature	0.105633	Exterior	FF
Stayability	0.0133598	Reproduction	FF
Stillbirth	0.233264	Reproduction	FF
Strength	0.195113	Exterior	FF
Teat placement - rear	0.30559	Exterior	FF
Tenderness score	0.800387	Meat and Carcass	FF
Tick resistance	0.103133	Health	FF
Udder attachment	0.551233	Exterior	FF
Udder cleft	0.116004	Exterior	FF
Udder height	0.126462	Exterior	FF
aQuantitative trait loci (QTL) name
bDMI: Dry matter intake; FF: Feed frequency
